# Supplementary material for: Untargeted Phytochemical Profile, Antioxidant Capacity and Enzyme Inhibitory Activity of Cultivated and Wild Lupin Seeds from Tunisia
Source: Molecules. 2021 Jun 7;26(11):3452. doi: 10.3390/molecules26113452 (PMC8201048; doi:10.3390/molecules26113452)
Supplement: Supplementary file 1 [file molecules-26-03452-s001.zip]

Archive with 2 entries (2 files):
- molecules-1214805-supplementary_R2.xlsx
- __MACOSX/._molecules-1214805-supplementary_R2.xlsx
