# Supplementary material for: Untargeted Phytochemical Profile, Antioxidant Capacity and Enzyme Inhibitory Activity of Cultivated and Wild Lupin Seeds from Tunisia
Source: Molecules. 2021 Jun 7;26(11):3452. doi: 10.3390/molecules26113452 (PMC8201048; doi:10.3390/molecules26113452)
Supplement: Supplementary file 1 [file molecules-26-03452-s001.zip › molecules-1214805-supplementary_R2.xlsx]

## Sheet: UHPLC-QTOF annotations
Compound	L. albus-rep1	L. albus-rep2	L. albus-rep3	L. cossentinii-rep1	L. cossentinii-rep2	L. cossentinii-rep3	L. luteus-rep1	L. luteus-rep2	L. luteus-rep3	Composite MS spectrum
4-Ethylphenol	1	243702	1	1	1	1	1	1	1	(105.0687, 9222.45)(126.1078, 1069.2)
Phenol	2435873	2447454	2676645	1	1	1	1	1	1	(112.0747, 86248.01)(113.0773, 1242.3767)
4-Vinylphenol	617662	641561	704741	1	1	1	258484	330567	285665	(121.0631, 5067.5366)(120.07931, 16405.732)(147.05853, 936.6075)(148.059, 2396.005)
Pyrogallol	1	1	1	8493607	1	1	10732083	7876573	1	(130.0628, 7278.05)(149.0214, 223064.94)(150.02454, 6917.1763)
Carvacrol	406435	488452	467787	25975566	30321062	20943860	1	1	1	(133.09987, 17447.123)(134.0952, 571.04504)(168.1367, 240346.47)(169.14018, 20523.367)(150.12578, 2788.01)
Thymol	406435	488452	467787	25975566	30321062	20943860	1	1	1	(133.09987, 17447.123)(134.0952, 571.04504)(168.1367, 240346.47)(169.14018, 20523.367)(150.12578, 2788.01)
Anethole	1	1	1	245822	1	1	222963	1	1	(134.0946, 1350.95)(135.0967, 5657.51)(131.0871, 1572.71)(156.0742, 2290.78)
Estragole	1	1	1	245822	1	1	222963	1	1	(134.0946, 1350.95)(135.0967, 5657.51)(131.0871, 1572.71)(156.0742, 2290.78)
Cinnamic acid	268658	550410	415755	1	1	1	1	221583	130640	(136.06033, 14520.146)(166.0843, 6368.702)
3-Methoxyacetophenone	1	1	509647	1	1	1	1	1	1	(136.0723, 265.22)(150.0898, 17754.86)
4-Vinylguaiacol	1	1	509647	1	1	1	1	1	1	(136.0723, 265.22)(150.0898, 17754.86)
4-Vinylsyringol	372818	529146	370669	1	1	1	1	1	1	(186.06586, 2047.2832)(187.06213, 857.7734)
p-HPEA-AC	372818	529146	370669	1	1	1	1	1	1	(186.06586, 2047.2832)(187.06213, 857.7734)
Epilupinine	1397591	706792	581986	29093312	39697144	23036792	1336906370	1004346690	1351895940	(192.56628, 9146.384)(152.14175, 88202.836)(153.14478, 4960.54)(170.15273, 4033715.2)(171.1556, 453150.25)(172.15804, 27992.021)
Lusitanine	5665736	4451941	6156822	1	1	1	2636390	2174574	2136248	(209.16245, 45563.625)(210.1654, 1134.7999)(231.14781, 250606.19)(232.15051, 22778.658)
Ammodendrine	5665736	4451941	6156822	1	1	1	2636390	2174574	1997685	(209.16245, 45911.688)(210.1654, 1150.23)(231.14781, 250606.19)(232.15051, 22778.658)
Aloperine	7589460	5833214	8842203	1	1	1	1	1	1	(221.1993, 4931.86)(236.21863, 215112.33)(237.22144, 6136.17)
Albine	69402960	73920912	75473096	1	1	1	3126087	1	1	(232.15022, 7998.647)(233.16377, 2712194.8)(234.16704, 396414.78)(250.19727, 23786.092)(251.2001, 840.2)
Aphillidine	74475040	78807256	80709216	1	1	1	1	1	1	(233.16377, 2503026.8)(234.16704, 363322.03)
Beta -Isosparteine	473042	277114	511790	1	1	1	1	1	1	(233.19856, 32492.588)(234.2011, 1620.2433)
Epilupinine N-oxide acetate ester	473042	277114	511790	1	1	1	1	1	543093	(233.19862, 26944.207)(234.2011, 1620.2433)(235.2157, 1379880.8)(236.21872, 209726.25)(237.22148, 8633.294)
Dehydromultiflorine	509044	3383106	4272013	2234722	1623984	626505	1	1	1	(245.16293, 70771.1)(246.166, 8261.45)(228.655, 2010.3151)(245.16235, 22302.164)(246.1646, 865.98)(228.15674, 1710.4199)(267.20294, 163541.66)(249.19386, 3719024.8)(269.15933, 1405.2666)
Sophoramine	509044	3383106	4272013	2234722	1623984	626505	1	1	1	(245.16293, 70771.1)(246.166, 8261.45)(228.655, 2010.3151)(245.16235, 22302.164)(246.1646, 865.98)(228.15674, 1710.4199)(267.20294, 163541.66)(249.19386, 3719024.8)(269.15933, 1405.2666)
11,12-seco-12,13 didehydromultiflorine	30505266	85469640	26373412	447370720	364976448	246350112	1	1	2191912	(246.67215, 13585.825)(248.1814, 61.33)(229.16104, 775.60254)(247.17921, 2047665.0)(248.18219, 311422.47)(249.18855, 42929.273)(250.1955, 1865.38)(231.18265, 1364.555)(251.20883, 51791.14)(270.1675, 7638.442)
11-12-Seco-12,13didechydromulorine	30505266	85469640	26373412	447370720	364976448	246350112	1	1	2191912	(246.67215, 13585.825)(248.1814, 61.33)(229.16104, 775.60254)(247.17921, 2047665.0)(248.18219, 311422.47)(249.18855, 42929.273)(250.1955, 1865.38)(231.18265, 1364.555)(251.20883, 51791.14)(270.1675, 7638.442)
5,dehydrolupanine	30505266	85469640	26373412	447370720	364976448	246350112	1	1	2191912	(246.67215, 13585.825)(248.1814, 61.33)(229.16104, 775.60254)(247.17921, 2047665.0)(248.18219, 311422.47)(249.18855, 42929.273)(250.1955, 1865.38)(231.18265, 1364.555)(251.20883, 51791.14)(270.1675, 7638.442)
Multiflorine	30505266	85469640	26373412	447370720	364976448	246350112	1	1	2191912	(246.67215, 13585.825)(248.1814, 61.33)(229.16104, 775.60254)(247.17921, 2047665.0)(248.18219, 311422.47)(249.18855, 42929.273)(250.1955, 1865.38)(231.18265, 1364.555)(251.20883, 51791.14)(270.1675, 7638.442)
17-oxosparteine	1185894660	1050293250	1189759230	72161608	63075908	38202608	25381836	22377662	21669304	(248.4069, 332733.4)(249.59163, 51289.66)(250.6978, 1496.28)(231.1825, 1134.87)(249.59805, 5486999.0)(250.60086, 936082.5)(251.20442, 147703.08)(252.2094, 5299.473)(233.19862, 5418.35)(271.1757, 9033.39)
Allomatrine	1185894660	1050293250	1189759230	72161608	63075908	38202608	25381836	22377662	21669304	(248.4069, 332733.4)(249.59163, 51289.66)(250.6978, 1496.28)(231.1825, 1134.87)(249.59805, 5486999.0)(250.60086, 936082.5)(251.20442, 147703.08)(252.2094, 5299.473)(233.19862, 5418.35)(271.1757, 9033.39)
Alpha-Isolupanine	1185894660	1050293250	1189759230	72161608	63075908	38202608	25381836	22377662	21669304	(248.4069, 332733.4)(249.59163, 51289.66)(250.6978, 1496.28)(231.1825, 1134.87)(249.59805, 5486999.0)(250.60086, 936082.5)(251.20442, 147703.08)(252.2094, 5299.473)(233.19862, 5418.35)(271.1757, 9033.39)
Aphlline	1185894660	1050293250	1189759230	72161608	63075908	38202608	25381836	22377662	21669304	(248.4069, 332733.4)(249.59163, 51289.66)(250.6978, 1496.28)(231.1825, 1134.87)(249.59805, 5486999.0)(250.60086, 936082.5)(251.20442, 147703.08)(252.2094, 5299.473)(233.19862, 5418.35)(271.1757, 9033.39)
Matrine	1185894660	1050293250	1189759230	72161608	63075908	38202608	25381836	22377662	21669304	(248.4069, 332733.4)(249.59163, 51289.66)(250.6978, 1496.28)(231.1825, 1134.87)(249.59805, 5486999.0)(250.60086, 936082.5)(251.20442, 147703.08)(252.2094, 5299.473)(233.19862, 5418.35)(271.1757, 9033.39)
Sophoridine	1185894660	1050293250	1189759230	72161608	63075908	38202608	25381836	22377662	21669304	(248.4069, 332733.4)(249.59163, 51289.66)(250.6978, 1496.28)(231.1825, 1134.87)(249.59805, 5486999.0)(250.60086, 936082.5)(251.20442, 147703.08)(252.2094, 5299.473)(233.19862, 5418.35)(271.1757, 9033.39)
Tetrahydrorhom-bifoline	1185894660	1050293250	1189759230	72161608	63075908	38202608	25381836	22377662	21669304	(248.4069, 332733.4)(249.59163, 51289.66)(250.6978, 1496.28)(231.1825, 1134.87)(249.59805, 5486999.0)(250.60086, 936082.5)(251.20442, 147703.08)(252.2094, 5299.473)(233.19862, 5418.35)(271.1757, 9033.39)
Baptifoline	181675	140179	226517	978839	1	1	1	1	1	(261.15747, 10603.073)(261.1672, 17347.21)(245.1617, 5844.01)(265.1882, 33816.812)
Camoensidine	48704688	40335480	43401036	1	946659	1	1	1	1	(261.1686, 22060.57)(262.171, 1541.8)(217.1678, 3993.38)(234.1668, 222349.67)(252.21288, 30585.367)(235.1794, 1393203.1)(236.18243, 195230.5)(237.18477, 7149.7993)(234.2011, 485.24)
13 alphahydroxymultiflorine	29255248	26169596	29689328	2395638	1838581	693844	1	1	1	(263.17242, 2280.9133)(263.17407, 1042857.8)(264.177, 150221.69)(245.16255, 20747.232)(246.1646, 852.45)(267.20447, 258574.11)(287.17044, 943.3567)(269.15933, 1362.35)
Oxolupanine	29255248	26169596	29689328	2395638	1838581	693844	1	1	1	(263.17242, 2280.9133)(263.17407, 1042857.8)(264.177, 150221.69)(245.16255, 20747.232)(246.1646, 852.45)(267.20447, 258574.11)(287.17044, 943.3567)(269.15933, 1362.35)
13-Hydroxylupanine	157135152	190894768	162316368	447271712	364845504	246276384	487291	458405	1938685	(264.581, 28485.865)(246.67177, 9598.362)(248.1814, 72.88)(265.69333, 2527834.5)(266.19315, 561437.06)(247.17918, 1948550.0)(248.1822, 299533.2)(249.18855, 42929.273)(250.1955, 1865.38)(287.16968, 2119.74)(270.1675, 3796.7366)
Retamine	16927068	17017630	18622496	4955723	1	5266392	671059	570849	1290995	(276.20462, 5425.317)(233.19856, 20966.467)(234.2011, 1039.27)(251.20923, 41421.805)(252.2124, 3552.5232)(251.21057, 839152.2)(252.21346, 115906.664)(253.21606, 3473.1067)
Formononetin	889376	777844	960432	1	1	182469	330421	322858	359291	(291.1262, 2515.0032)(268.10144, 27566.037)(269.1047, 743.88007)(277.0637, 743.45)
Caffeoyl aspartic acid	1	1	1	1	1	599835	1	1	1237385	(296.0637, 47979.55)(297.0664, 982.71)(277.063, 274.57)
Cirsimaritin	1	1	1	1	1	1	1	1	1246003	(296.0637, 67277.74)(297.0664, 982.71)
Hispidulin	1	1	1	1	1	1	1	1	1361265	(301.0681, 31991.87)(302.071, 1112.99)
Kaempferide	1	1	1	1	1	1	1	1	1361265	(301.0681, 31991.87)(302.071, 1112.99)
Peonidin	1	1	1	1	1	1	1	1	1407538	(301.0681, 32603.59)(302.071, 1140.82)
13 alpha propyloxy-lupanine	250238	192731	310922	1	1	1	1	1	1	(303.204, 9210.304)(345.21475, 86620.23)(346.21725, 10360.813)
Cinnamoyl glucose	4431258	4553848	4771950	1	1	1	1	1	1	(311.12158, 116645.57)(312.12436, 7891.0728)
13 aiphabutyryloxo-lupanine	436948	849304	1258624	1	363635	1	248881	361707	761097	(316.2221, 9631.353)(336.24387, 1632.1034)(334.2471, 7200.4287)(358.22632, 1254.5299)
Tetramethylscutellarein	1490245	1174906	1732772	2257525	13118690	4948663	1672790	1139227	1265729	(325.1093, 969.195)(348.1262, 3617.69)(360.14615, 2415.49)(365.10223, 154884.81)(366.10495, 10542.04)(367.10712, 3304.8198)
Carnosic acid	793123	1	878102	1	1	1	3999105	3095695	3974530	(332.20352, 140811.8)(333.20615, 11784.453)(333.21445, 26518.414)(334.21735, 1334.605)
Cirsilineol	1490454	1580329	1511837	791451	1166634	1149600	844929	776869	891088	(345.09946, 57604.98)(346.0995, 8281.057)(345.10034, 91090.4)(346.10043, 14166.164)(348.7944, 6606.447)(349.1279, 162911.3)(353.08813, 2717.8066)
Eupatorin	1490454	1580329	1511837	791451	1166634	1149600	844929	776869	891088	(345.09946, 57604.98)(346.0995, 8281.057)(345.10034, 91090.4)(346.10043, 14166.164)(348.7944, 6606.447)(349.1279, 162911.3)(353.08813, 2717.8066)
Pebrellin	1490454	1580329	1511837	791451	1166634	1149600	844929	776869	891088	(345.09946, 57604.98)(346.0995, 8281.057)(345.10034, 91090.4)(346.10043, 14166.164)(348.7944, 6606.447)(349.1279, 162911.3)(353.08813, 2717.8066)
Caffeic acid 4-O-glucoside	122677	114774	81345	2238014	334667	1	1672790	1139227	1141113	(345.09998, 77526.734)(346.09998, 12024.677)
Caffeoyl glucose	122677	114774	81345	2238014	334667	1	1672790	1139227	1141113	(345.09998, 77526.734)(346.09998, 12024.677)
6-Prenylnaringenin	1490454	1580329	1511837	1	1166634	1149600	844929	1	891088	(345.53275, 79073.0)(346.53302, 35503.28)(350.1305, 10893.58)
8-Prenylnaringenin	1490454	1580329	1511837	1	1166634	1149600	844929	1	891088	(345.53275, 79073.0)(346.53302, 35503.28)(350.1305, 10893.58)
Feruloylupanine	14075347	9987627	15231824	1	2677439	1	1098501	1	1391946	(346.1976, 36631.496)(347.20023, 1504.87)(331.1928, 25507.86)(332.1955, 118.36)(333.21405, 1859.6099)(345.21512, 189909.25)(346.21765, 26956.96)
Epirosmanol	1	1	1	1	2753324	1	1163321	1	1283690	(346.1976, 38845.547)(347.20023, 1665.7767)(372.1766, 1968.96)
Rosmanol	1	1	1	1	2753324	1	1163321	1	1283690	(346.1976, 38845.547)(347.20023, 1665.7767)(372.1766, 1968.96)
13 alpha angelolyxy lupanine	143950176	105428440	152136096	1	1	1	1570693	885431	957236	(346.7233, 26013.81)(348.2317, 1527.9633)(347.231, 2062499.0)(348.23425, 429673.12)(349.24304, 89818.836)(350.2474, 6553.9165)(369.21118, 3115.12)
13 alpha tigloyloxy lupanine	143950176	105428440	152136096	1	1	1	1570693	885431	957236	(346.7233, 26013.81)(348.2317, 1527.9633)(347.231, 2062499.0)(348.23425, 429673.12)(349.24304, 89818.836)(350.2474, 6553.9165)(369.21118, 3115.12)
13 alpha tigloyloxy multiflorine	143950176	105428440	152136096	1	1	1	1570693	885431	957236	(346.7233, 26013.81)(348.2317, 1527.9633)(347.231, 2062499.0)(348.23425, 429673.12)(349.24304, 89818.836)(350.2474, 6553.9165)(369.21118, 3115.12)
13 alpha valeroloxy lupanine	35973088	25814266	38571668	1	1	1	1	1	1	(348.23428, 452834.1)(349.24304, 95412.625)(350.2474, 7012.527)
Ligstroside-aglycone	973532	1047905	1104473	1	1159906	349732	1	1	1	(349.1286, 11404.16)(366.10608, 51230.664)(367.10718, 5387.908)
p-HPEA-EA	95423	1	1	1	1	1	1	1	1	(349.1286, 14913.13)(367.1071, 7238.16)
Isoxanthohumol	1	1	1	1	1	1	1	1	22672164	(358.1612, 198.02)(372.1781, 417927.06)(373.1809, 71250.85)(374.1831, 3803.41)
Xanthohumol	1	1	1	1	1	1	1	1	1	(358.1612, 198.02)(372.1781, 417927.06)(373.1809, 71250.85)(374.1831, 3803.41)
Arctigenin	1	1	1	1	1	1	1	1	26364032	(358.1612, 206.1)(372.1781, 432159.03)(373.1809, 73910.05)(374.1831, 3958.65)
Anhydro-secoisolariciresinol	1	1	107506	1	1	1	1	1	1	(362.2042, 7067.43)(347.2043, 1080.24)
Rosmadial	1	1	107506	1	1	1	1	1	1	(362.2042, 7067.43)(347.2043, 1080.24)
Rosmarinic acid	1804911	1782098	1934495	886898	709252	1266619	747457	720759	865710	(365.10245, 257681.19)(366.10522, 22528.242)(346.0992, 3254.8733)(379.11768, 15818.342)(380.1206, 2816.13)(383.0763, 48930.33)(384.07877, 1826.5483)
Quercetin 4'-O-glucoside	1134805	1220649	1297544	128692	1325467	418963	1	1	81730	(366.10568, 38994.53)(367.10718, 5520.024)(407.0993, 3064.1255)
13 alpha benzoyloxy lupanine	775300	4444573	6355011	1	1	1	1	1	3752329	(368.87656, 46255.707)(370.21698, 9197.37)(369.2148, 163484.86)(370.2175, 26370.67)(373.1809, 77604.91)(374.1831, 4216.82)
5-Heptadecylresorcinol	2199807	645620	129357	135092960	119941888	116795304	165731	1	1	(371.28732, 686776.9)(372.29025, 139389.83)(373.29282, 24918.229)
Oleoside 11-methylester	1	1	1	1	1	1	122064	1	1	(423.1628, 8744.45)(427.1245, 9259.13)
5-Tricosenylresorcinol	1	1	1	1	1	1	626506	262853	797327	(432.37805, 25412.404)(433.71875, 34773.684)(434.72876, 114199.35)(435.3976, 33535.3)(436.40002, 938.73)
5-Tricosylresorcinol	1	1	1	441252	1	1	5795311	2859002	5962651	(434.39417, 85997.734)(435.39716, 16348.117)(436.40002, 664.775)
Apigenin 6-C-glucoside	787235	801293	841837	964628	468643	1058848	1	1	1	(435.13, 1189.995)(439.13828, 22409.312)(457.11182, 619.95496)
Apigenin 7-O-glucoside	787235	801293	841837	964628	468643	1058848	1	1	1	(435.13, 1189.995)(439.13828, 22409.312)(457.11182, 619.95496)
Dihydroquercetin 3-O-rhamnoside	787235	801293	841837	964628	468643	1058848	1	1	1	(435.13, 1189.995)(439.13828, 22409.312)(457.11182, 619.95496)
Kaempferol 3-O-rhamnoside	787235	801293	841837	964628	468643	1058848	1	1	1	(435.13, 1189.995)(439.13828, 22409.312)(457.11182, 619.95496)
3-Methoxynobiletin	787235	801293	841837	1	468643	1058848	1	1	1	(439.13852, 24422.611)(440.1412, 1262.68)
1-Acetoxypinoresinol	459437	452325	504955	1	931523	400098	1	1	1	(439.13852, 38549.23)(440.1412, 1899.4119)
1,5-Dicaffeoylquinic acid	334846	379147	361111	160209	210509	243343	1	1	82864	(516.1564, 16120.734)(517.15704, 3382.795)(543.12823, 139302.22)(544.1308, 18771.422)(545.12854, 8165.899)
3,4-Dicaffeoylquinic acid	334846	379147	361111	160209	210509	243343	1	1	82864	(516.1564, 16120.734)(517.15704, 3382.795)(543.12823, 139302.22)(544.1308, 18771.422)(545.12854, 8165.899)
3,5-Dicaffeoylquinic acid	334846	379147	361111	160209	210509	243343	1	1	82864	(516.1564, 16120.734)(517.15704, 3382.795)(543.12823, 139302.22)(544.1308, 18771.422)(545.12854, 8165.899)
4,5-Dicaffeoylquinic acid	334846	379147	361111	160209	210509	243343	1	1	82864	(516.1564, 16120.734)(517.15704, 3382.795)(543.12823, 139302.22)(544.1308, 18771.422)(545.12854, 8165.899)
1,3-Dicaffeoylquinic acid	334846	379147	361111	160209	210509	243343	1	1	82864	(516.1564, 16120.734)(517.15704, 3382.795)(543.12823, 139302.22)(544.1308, 18771.422)(545.12854, 8165.899)
Dicaffeoylquinic acid	334846	379147	361111	160209	210509	243343	1	1	82864	(516.1564, 16120.734)(517.15704, 3382.795)(543.12823, 139302.22)(544.1308, 18771.422)(545.12854, 8165.899)
Quercetin 3-O-glucosyl-xyloside	388484	444974	419343	173630	241190	284477	1	1	82864	(516.1564, 16355.172)(517.15704, 3435.3818)(522.1973, 3090.4434)(541.1688, 17383.021)(542.1722, 1305.96)(527.15393, 167146.92)
Petunidin 3-O-(6''-acetyl-galactoside)	334432	370104	384420	1361864	623886	1520050	814920	133708	1015016	(527.1524, 18092.324)(527.15393, 112669.77)(528.1565, 13973.586)(541.1688, 9921.792)(542.1722, 771.7)(527.1548, 122828.13)(544.1301, 22275.49)(545.12787, 3498.6602)(529.1306, 452.23)
Petunidin 3-O-(6''-acetyl-glucoside)	334432	370104	384420	1361864	623886	1520050	814920	133708	1015016	(527.1524, 18092.324)(527.15393, 112669.77)(528.1565, 13973.586)(541.1688, 9921.792)(542.1722, 771.7)(527.1548, 122828.13)(544.1301, 22275.49)(545.12787, 3498.6602)(529.1306, 452.23)
3,4-Diferuloylquinic acid	2009618	2028198	2188362	1819794	8411151	4396867	769138	511837	1300439	(527.15344, 99978.336)(528.1559, 11636.988)(529.1506, 7747.73)
3,5-Diferuloylquinic acid	2009618	2028198	2188362	1819794	8411151	4396867	769138	511837	1300439	(527.15344, 99978.336)(528.1559, 11636.988)(529.1506, 7747.73)
Quercetin 7,4'-O-diglucoside	1	1	1	1	1109394	1	1	1	1	(528.1572, 58585.18)(529.1506, 9684.66)
Pelargonidin 3-O-(6''-malonyl-glucoside)	1	1	2757142	1	1	1	1	1	1	(541.1696, 15005.96)(542.1722, 738.15)
Vitisin A	3069744	3156720	3141561	8906845	4902806	9664713	6462474	1278870	7330030	(543.1276, 172653.97)(544.1301, 19896.78)(545.12787, 3324.4976)
Pelargonidin 3-O-(6''-succinyl-glucoside)	900706	972855	1049486	1	1	1	1	92430	187821	(543.1278, 151361.88)(544.13043, 16397.145)
Cyanidin 3-O-(6''-caffeoyl-glucoside)	1	1	1	1	1	1	531589	1	1	(595.1576, 23878.69)(596.1605, 1807.55)
Delphinidin 3-O-(6''-p-coumaroyl-glucoside)	1	1	1	1	1	1	531589	1	1	(595.1576, 23878.69)(596.1605, 1807.55)
Cyanidin 3,5-O-diglucoside	1	1	1	527377	3291426	983871	2603628	1185622	2966061	(595.15936, 59680.387)(596.1621, 9491.158)(597.1641, 166.48)
Cyanidin 3-O-sophoroside	1	1	1	527377	3291426	983871	2603628	1185622	2966061	(595.15936, 59680.387)(596.1621, 9491.158)(597.1641, 166.48)
Delphinidin 3-O-rutinoside	1	1	1	527377	3291426	983871	2603628	1185622	2966061	(595.15936, 59680.387)(596.1621, 9491.158)(597.1641, 166.48)
Apigenin 6,8-di-C-glucoside	1	1	1	1090834	7183651	2084414	5620047	2525409	6454346	(595.15936, 60042.2)(596.1621, 9536.562)(597.1641, 166.48)
Chrysoeriol 7-O-apiosyl-glucoside	1	1	1	1090834	7183651	2084414	5620047	2525409	6454346	(595.15936, 60042.2)(596.1621, 9536.562)(597.1641, 166.48)
Kaempferol 3-O-galactoside 7-O-rhamnoside	1	1	1	1090834	7183651	2084414	5620047	2525409	6454346	(595.15936, 60042.2)(596.1621, 9536.562)(597.1641, 166.48)
Kaempferol 3-O-rutinoside	1	1	1	1090834	7183651	2084414	5620047	2525409	6454346	(595.15936, 60042.2)(596.1621, 9536.562)(597.1641, 166.48)
Luteolin 7-O-rutinoside	1	1	1	1090834	7183651	2084414	5620047	2525409	6454346	(595.15936, 60042.2)(596.1621, 9536.562)(597.1641, 166.48)
Cyanidin 3-O-rutinoside	157800	165981	165090	183774	7616170	2178755	171870	1493953	6955482	(596.2831, 37486.395)(597.2847, 6591.4707)(597.1641, 177.58)
Pelargonidin 3,5-O-diglucoside	157800	165981	165090	183774	7616170	2178755	171870	1493953	6955482	(596.2831, 37486.395)(597.2847, 6591.4707)(597.1641, 177.58)
Cyanidin 3-O-(6''-p-coumaroyl-glucoside)	157800	165981	165090	183774	1	240313	171870	130420	189441	(597.18164, 12978.416)(598.1824, 2872.189)
Delphinidin 3-O-sambubioside	188658	203222	203562	226686	257561	301790	208302	150116	233279	(597.18164, 13490.551)(598.1824, 3017.4521)
Eriocitrin	346458	369203	368652	410460	465285	542103	380173	280536	422720	(597.18164, 13490.551)(598.1824, 3017.4521)
Neoeriocitrin	346458	369203	368652	410460	465285	542103	380173	280536	422720	(597.18164, 13490.551)(598.1824, 3017.4521)
Naringin 6'-malonate	1	1	1	1	1	1	1819118	1	1	(672.2276, 2126.54)(691.1949, 2555.68)
1,2-Diferuloylgentiobiose	594165	540594	620522	230929	434194	430121	288899	205582	331072	(678.2085, 36037.652)(679.20953, 11280.2705)(678.2066, 20276.162)(679.2075, 6165.984)(719.19165, 1186.84)
Spinacetin 3-O-glucosyl-(1-6)-glucoside	5811672	5204491	6104999	1426375	9535142	3682096	1472879	948339	1598484	(689.2044, 212774.0)(690.20667, 45314.395)(691.20514, 8705.499)
Secoisolariciresinol di-O-glucoside	1553722	1007923	1977381	1	1	1	2091789	459660	1970384	(689.2724, 42523.96)(690.2749, 9615.639)(669.294, 5472.3853)
Kaempferol 3-O-xylosyl-rutinoside	19448428	15956230	18465020	11712515	24768172	13983667	45985304	5150798	14358216	(727.2016, 283331.88)(728.20435, 81265.58)(729.20593, 12211.777)(730.2061, 1770.8)(727.2028, 245648.0)(728.2055, 67523.34)(729.2071, 9945.51)(749.1824, 376.94)
Cyanidin 3-O-xylosyl-rutinoside	22160080	18151404	21047744	13182572	28361924	15757429	53654268	32003222	59805776	(727.2019, 360001.62)(728.2046, 108294.805)(729.2062, 17766.305)(730.2077, 2226.47)
Cyanidin 3-O-sambubiosyl 5-O-glucoside	8536906	7021697	8105670	5197093	10827865	6200662	19743308	12068615	22011656	(727.20197, 444374.5)(728.2048, 138910.8)(729.20636, 24425.865)(730.2093, 2682.14)(749.18115, 885.14996)
1-Sinapoyl-2-feruloylgentiobiose	1	1	1	1	1	1	1225952	1	1	(729.2044, 38309.68)(730.2061, 1829.83)
Kaempferol 3-O-(2''-rhamnosyl-galactoside) 7-O-rhamnoside	325704	193771	333447	1	1	1	1	1	371190	(741.2165, 7802.596)(727.2019, 57341.42)(728.20465, 11502.667)(759.234, 28156.24)(760.2353, 10701.01)
Kaempferol 3-O-rhamnosyl-rhamnosyl-glucoside	325704	193771	333447	1	1	1	1	1	371190	(741.2165, 7802.596)(727.2019, 57341.42)(728.20465, 11502.667)(759.234, 28156.24)(760.2353, 10701.01)
Rhoifolin 4'-O-glucoside	325704	193771	333447	1	1	1	1	1	371190	(741.2165, 7802.596)(727.2019, 57341.42)(728.20465, 11502.667)(759.234, 28156.24)(760.2353, 10701.01)
1,2-Disinapoylgentiobiose	137500	129878	142443	1	1	1	465588	295083	512264	(759.23145, 21459.465)(760.2328, 7391.0645)(759.23413, 13459.1)(760.2353, 4674.5425)
Cyanidin 3-O-glucosyl-rutinoside	1	1	1	1	1	1	344666	221133	371190	(759.23224, 23292.336)(760.23364, 8360.819)
1,2,2'-Triferuloylgentiobiose	1	1	1	1	1	1	112521	1	154193	(852.25366, 8898.46)(853.25037, 912.42004)
1,2'-Disinapoyl-2-feruloylgentiobiose	233794	200491	255662	278068	274686	335801	186207	120761	246491	(930.2896, 6597.8306)(931.291, 3135.2878)
Choline	6052199	7567442	6617711	28108626	17403404	28127824	8225344	5136878	7453546	104.1059:734002 105.10925:56632 106.11261:0	104.10546:2075
DL-Pipecolinic acid	632007	940389	722900	856654	1368067	180434	450199	2162953	455110	130.0849:63377 131.08825:0 132.09161:0	84.07933:1143
Amantadine	1	1	1	1918167	1293617	2118214	1183853	427284	1377185	152.14203:173724 153.14538:13189 154.14874:0	152.14153:530
Lupinine	1397591	706792	581986	29093312	39697144	23036792	1336906370	1004346690	1351895940	170.15221:529258 171.15556:43841 172.15892:0	152.14139:314 170.15184:3161
Arginine	1	1	1	1	238698	1	130092	94657	115714	175.11754:179651 176.12089:15558 177.12425:0	175.11772:287
Gramine	1	1	1	1	59337	1	878283	693398	726118	175.11983:11063 176.12318:0 177.12654:0	130.06273:988
Norfentanyl	73748032	77774344	79845968	1	1	1	1	1	1	233.16273:291743 234.16608:38481 235.16944:132911	112.07433:1458 233.15984:283
Angustifoline	48704688	40335480	43401036	1	946659	1	1	1	1	235.17918:292092 236.18253:50059 237.18589:0	193.13066:393 235.17719:479 235.21358:1257
Sparteine	41398864	41044992	48748444	1	1	1	27856266	18527650	36982680	235.21507:151093 236.21842:25881 237.22178:0	235.21391:2775
Mepivacaine	1	1	1	1	188853	13339	1	1	1	247.17824:1022337 248.18159:158752 249.18495:7125826	112.07433:1008 247.17834:5424
Lupanine	1185894660	1050293250	1189759230	72161608	63075908	38202608	25381836	22377662	21669304	249.19518:8273422 250.19853:1669927 251.20189:148699	114.08998:750 136.11058:1521 249.19449:42146 249.25818:2059
sn-Glycero-3-phosphocholine	217544	224287	239330	571985	650135	427916	220796	193983	248740	258.10782:50521 259.11117:0 260.11453:0	104.10465:1529
13a-Hydroxylupanin	6520599	15209257	5346680	1	1	1	243020	285535	250343	265.18918:729849 266.19253:159489 267.19589:14380	265.18872:6294
Dibutylphthalate	461886	430973	429282	567896	532136	657307	698036	445412	339835	279.15576:10843 280.15911:0 281.16247:0	149.02054:1610
Ormosanine	219693	160103	194512	55296	50168	190762	186226	436379	1	318.29572:6004 319.29907:0 320.30243:0	318.29547:547
Hirsutine	178348	152408	241092	1	1	1	1	1	1	369.21313:59173 370.21648:9121 371.21984:0	247.17702:408 369.21201:1846
L-Valinol	33987	35293	34337	150633	161145	210171	190670	55101	95969	100.0529:5102 101.05625:0 102.05961:0
2-(1-Propenyl)-delta1-piperideine	1	1	1	130637	110562	139334	17064	1	116378	104.10542:17015 105.10877:0 106.11213:0
Ethylphosphate	29230	67024	54234	1	1	1	33460	27212	25944	104.10554:59302 105.10889:0 106.11225:0
N-Phenylacrylamide	1	1	1	1	1	1	175229	1	40298	104.10632:789151 105.10967:29650 106.11303:0
Quinoline	1	1	1	217096	152113	108514	151610560	119673616	149517472	104.1062:2588136 105.10955:140871 106.11291:0
3-Phenyl-2-propenenitrile	1	1	1	1	1	1	2118522	1432553	5015671	105.06868:17912 106.07203:0 107.07539:0
Tranylcypromine	207416	150473	65458	7360	41104	37839	1	1	1	112.07437:7286 113.07772:0 114.08108:0
2-Oxo-4-methylthiobutanoic acid	1433357	1416930	1400818	1790186	1859734	2166769	2251870	1598488	1167125	118.11111:315342 119.11446:0 120.11782:0
1-oxa-4-azaspiro[4.5]decan-4-ethanol	1	1	1	1	1	22679	1	1	1	119.08308:5913 120.08643:0 121.08979:0
(-)-Lupinine	2075243	156427	453746	1	26380	265942	145443	495616	704248	127.02152:5666 128.02487:0 129.02823:0
L-Arginine	1	1	1	1	1	1	1	1	74114	130.06299:20631 131.06634:0 132.0697:0
(+)-Epilupinine-N-oxide;Epilupinine N-oxide	1	1	1	212663	372923	479851	91798	1	1	130.08452:151276 131.08787:0 132.09123:0
2-(2-(2-hydroxyethoxy)ethyl)-2-aza-bicyclo[2.2.1]heptane	2921288	1432033	500103	417476864	539636928	334903008	65556	64536	1	130.08516:260168 131.08851:10237 132.09187:0
Indole-3-acrylic acid	1	1	1	1	147593	586953	810612	483287	863883	130.08525:361010 131.0886:12014 132.09196:0
(+)-(S)-Carvone	1	1	1	1	1	1	89129	1	113677	130.15707:6683 131.16042:0 132.16378:0
L-Tryptophan	17737	43058	28297	1	1	43985	284986	217217	260766	130.1571:5270 131.16045:0 132.16381:0
(+)-Ammodendrine;(+)-Spherocarpine	151604	730157	178820	146576	192133	666538	2610729	2151952	2374690	130.1571:5325 131.16045:0 132.16381:0
Halaminol A;(+)-Halaminol A	1214191	2117154	3150593	115241	263988	1118410	796013	876401	1771817	133.09969:4903 134.10304:0 135.1064:0
(-)-Anagyrine;Anagyrine	217590	308434	226395	524015	1607808	1188203	1	1	1	138.05331:28349 139.05666:0 140.06002:0
Palmitic amide	4472083	6568832	8025368	1341750	2132240	4965211	4213712	4536024	5595244	148.05843:6374 149.06178:0 150.06514:0
Multiflorine N-oxide	133605	532808	110526	65998	138825	187089	1	1	1	148.05913:12374 149.06248:0 150.06584:0
Juvenile hormone III	14068	17373	3876	1	1	26612	1	1	1	149.02103:127316 150.02438:0 151.02774:0
Capsiamide	307924	494036	727026	1	31746	308970	218678	226785	400907	150.08983:39947 151.09318:0 152.09654:0
hexadecasphinganine(1+)	178326	105142	180166	40462	43307	141482	144638	2040421	1	150.12595:7596 151.1293:0 152.13266:61971
demexiptiline	1	1	1	1	56530	1	54808	46969	221641	152.14189:61023 153.14524:0 154.1486:0
Linoleamide	485231	754136	1626676	92128	92686	414273	405552	325937	1215410	156.07451:6955 157.07786:0 158.08122:0
Oleamide	1131349	1634604	2829776	25979	60707	1019870	572387	906834	1254576	158.00029:7352 159.00364:0 160.007:0
Octadecanamide	1815695	2950826	4002701	439119	523493	2123208	1011515	1171496	245170	158.00098:6308 159.00433:0 160.00769:0
(E)-Piperolein A	1	1	1	155716	2357114	1120799	19396	6294	21731	168.13686:176806 169.14021:6832 170.14357:441755
Lanyuamide I	103284	297507	423926	1	1	51615	40350	99309	210853	170.15135:5272 171.1547:0 172.15806:0
2-cyclohexyl-2-phenylacetic acid 2-(diethylamino)ethyl ester	57915	166150	245744	1	1	1	1	59443	107492	170.1519:54388 171.15525:0 172.15861:0
Palmitoleoyl Ethanolamide	1	58510	98495	1	1	1	1	1	1	170.15221:46054 171.15556:0 172.15892:0
Gibberellin A12;GA12	796873	509998	882928	1	1	1	1	1	1	170.15225:47134 171.1556:0 172.15896:0
Formebolone	2036474	1538475	2011648	1	16307	129195	1	1	1	170.15233:18356 171.15568:0 172.15904:0
(E)-(4-Hydroxy-3-methoxycinnamoyl)epilupinine	1	1	1	5419	142494	2636563	102515	81678	162642	170.15233:17043 171.15568:0 172.15904:0
Corticosterone	118475000	87394848	23430686	1	1	61217	1437269	835880	901780	170.15236:9734 171.15571:0 172.15907:0
1-phenyl-1-cyclopentanecarboxylic acid 2-[2-(diethylamino)ethoxy]ethyl ester	422276	555995	521402	76521	72662	383296	373041	462617	557928	170.15239:21166 171.15574:0 172.1591:0
Resolvin D5	6714003	5249262	7866064	1	1	1	1	1	1	170.15239:22027 171.15574:0 172.1591:0
Cellobiose	10756168	10827278	11398506	4830754	2150008	12941138	1608166	1124261	1249091	170.15244:31678 171.15579:0 172.15915:0
(1S,2S,4R,8S)-p-Menthane-1,2,8,9-tetrol 2-glucoside	136056	516714	792113	54774	29331	392404	1	1	1	170.15244:1384426 171.15579:123912 172.15915:0
methoxyfenozide	792117	667561	964913	1	1	1	1	1	1	170.15247:71229 171.15582:0 172.15918:0
Colchamine;Demecolcine	1	1	1	1	1	1	1	55095	1089809	170.15262:146943 171.15597:7394 172.15933:0
3-ethyl-3'-methyl-4,4',5,5',6,6'-hexahydroxy-[1,1'-biphenyl]3,3'-dicarboxylate	26159150	25577356	26707132	20538268	16082504	13673221	14877328	12343122	16091645	170.15268:177428 171.15603:9142 172.15939:0
(-)-12-Methoxykopsinaline;Kopsinine T	4559719	3073294	4539440	1	1	1	1	1	1	170.15274:184737 171.15609:9253 172.15945:0
3-Hydroxyirisquinone;5-Hydroxyirisquinone	1	1	1	1	2985349	1	3113705	2377926	7524742	170.15282:401191 171.15617:23645 172.15953:0
5S-HETE di-endoperoxide	1	1	1	1	1	1	1	1	74242	170.15283:221749 171.15618:10828 172.15954:0
4,4'-Diapophytoene	1	1	1	1	1	90145	1	1	1	170.15286:17296080 171.15621:2324702 172.15957:116103
di(2-Ethylhexyl) phthalate	1	1	1	1	836885	1	2134274	1670008	4691712	171.15443:5380 172.15778:0 173.16114:0
Stigmasterol	116276	27770	214650	238120	284534	323490	152708	144003	267185	171.15451:7022 172.15786:0 173.16122:0
Dichotomoside E;(-)-Dichotomoside E	775213	614413	669502	655463	374284	811071	945332	559629	461161	171.15453:5289 172.15788:0 173.16124:0
Salmeterol	2385770	1423121	970691	1	1	1	1	1	1	171.15529:9680 172.15864:0 173.162:0
Semiplenamide D;(-)-Semiplenamide D	1	1	1	121851	2938024	2014579	1	1	1	171.15532:23094 172.15867:0 173.16203:0
Acetyl tributyl citrate	1	1	1	1	1	1	1	1	115306	171.15536:11019 172.15871:0 173.16207:0
5alpha-Methyleduardinine	1	1	1	1	310310	666	1729030	508566	1331895	175.01555:6813 176.0189:0 177.02226:0
Myxopyronin B	182364	141260	153010	169483	72287	194162	243533	114848	92912	175.01593:5497 176.01928:0 177.02264:0
Sphingofungin A	1	1	1	410796	1921458	280038	1	1	1	175.01624:6210 176.01959:0 177.02295:0
Erinacine B	1	1	1	1	1	20939	1	1	1	175.0164:21453 176.01975:0 177.02311:0
4-O-Methylmelleolide	482797	416940	405380	604398	219851	412694	418497	383411	296476	175.01657:3559 176.01992:0 177.02328:0
LysoPE(16:0/0:0)	439417	196674	459177	146773	784788	243551	287175	97987	372804	175.11761:214735 176.12096:7570 177.12432:0
Kinamycin D	87735	66971	99434	1	1	1	1	1	1	175.11838:5509 176.12173:0 177.12509:0
(E)-(4-alpha-L-Rhamnosyloxycinnamoyl)epilupinine	1	1	1	718470	4705806	20156488	63642448	7274065	65547336	175.11987:36668 176.12322:0 177.12658:0
Notoamide G;(+)-Notoamide G	1	1	1	73667	48292	1006436	10424	3818	11529	177.06805:10153 178.0714:0 179.07476:0
LysoPE(0:0/18:2(9Z,12Z))	1591561	749449	1628181	957935	3403632	1528760	1349205	521433	1685257	177.06831:22877 178.07166:0 179.07502:0
LysoPE(18:1(9Z)/0:0)	3387167	1851969	3487687	257689	1145844	432810	651654	215121	793397	180.14726:14387 181.15061:0 182.15397:0
(-)-(trans-4'-alpha-L-Rhamnosyloxy-3'-methoxycinnamoyl)epilupinine	1	1	1	782541	1129046	1148054	2730137	2993803	3149555	183.04831:30905 184.05166:0 185.05502:53287
LysoPC(16:0)	336385	73354	291507	1	152247	1	1	1	53761	184.07057:14444 185.07392:0 186.07728:0
Hydroxyphthioceranic acid (C33)	689843	1085098	1444209	97491	275072	743527	565637	645412	895458	186.1469:209851 187.15025:9222 188.15361:0
LysoPC(18:3(6Z,9Z,12Z))	669442	118455	248061	173072	936056	44980	148841	1	98210	186.14703:67213 187.15038:0 188.15374:0
Hippuristerone H;(+)-Hippuristerone H	270321	72731	273307	1	1	1	1	1	1	186.14706:64998 187.15041:0 188.15377:0
LysoPC(18:2(9Z,12Z))	756400	253240	609762	202707	1010222	328196	304745	54761	369571	186.14716:75067 187.15051:0 188.15387:0
C00051538	1	1	1	1	1	1	89908	1	80967	186.14716:163745 187.15051:7887 188.15387:0
LysoPC(18:1(11Z))	4897345	2020876	4519852	103987	621544	224992	359898	50664	423557	186.14719:197818 187.15054:9361 188.1539:0
LysoPC(18:0)	157128	1	108201	97752	429974	246502	333625	81224	337082	186.14758:2813674 187.15093:270689 188.15429:9600
Viscutin 1	1602512	1558832	1712009	2953780	1632073	6916692	708948	479952	703149	186.14793:11534014 187.15128:1293686 188.15464:78021
Isochamaejasmin	1115023	1035068	1139844	148840	116870	77254	362698	1245912	1222418	188.06804:33176 189.07139:0 190.07475:0
LysoPC(20:4(5Z,8Z,11Z,14Z))	550698	100700	299015	1	1	1	1	1	1	188.06807:57331 189.07142:0 190.07478:0
Aurasperone D	709331	705130	808958	1	1	1	72644	91216	185353	188.06894:34466 189.07229:0 190.07565:0
Astragalin 7-rhamnoside	1	1	1	11840	28908	632599	544908	124800	605669	189.10016:3922 190.10351:0 191.10687:0
Leukotriene C5	1	1	1	502023	492148	2487462	110279	198172	359990	191.14119:8939 192.14454:0 193.1479:0
Meliacarpinin B;(-)-Meliacarpinin B	1	1	1	1	1	10210	117173	1	76705	191.1412:4938 192.14455:0 193.14791:0
Clerodendrin H	409093	241386	523971	1	1	67457	808569	121042	745186	193.13246:130495 194.13581:8618 195.13917:0
Occidentoside	4110670	3597107	4432690	284227	100616	108795	439701	1680698	537561	198.18336:5499 199.18671:0 200.19007:0
PC(O-14:0/18:3(9Z,12Z,15Z))	885304	488705	964300	430803	674222	648100	1089712	463999	891340	202.17809:22630 203.18144:0 204.1848:0
Isoschaftoside 4'-glucoside	207685	164242	298937	873810	97007	408228	919494	428087	1064062	205.09425:9767 206.0976:0 207.10096:0
PC(14:1(9Z)/P-18:1(11Z))	22129	1	20956	1	1	1	89390	1	26060	205.09464:7780 206.09799:0 207.10135:0
PE(18:3(6Z,9Z,12Z)/18:2(9Z,12Z))	1	1	35572	332538	361363	277820	493047	291829	374517	205.09468:12851 206.09803:0 207.10139:0
PE(18:2(9Z,12Z)/18:2(9Z,12Z))	504532	309968	586550	2019814	1385473	1495566	1990526	1560133	1581089	205.09528:34442 206.09863:0 207.10199:0
PE(20:2(11Z,14Z)/16:1(9Z))	753514	520213	901900	595087	269228	290204	577607	601222	425311	207.65739:13252 208.66074:0 209.6641:0
PC(16:0/18:3(9Z,12Z,15Z))	194001	4248	273080	1068345	486349	2030599	53517	26841	48075	209.16202:95636 210.16537:5684 211.16873:0
PC(16:0/18:2(9Z,12Z))	29257	1	211214	1	38901	43644	42918	1	28568	209.16205:73544 210.1654:0 211.16876:0
PC(16:0/18:1(9Z))	59015	341373	608612	535527	800638	827348	212815	418495	85080	209.16257:5911 210.16592:0 211.16928:0
PC(18:3(9Z,12Z,15Z)/18:3(9Z,12Z,15Z))	1	1	1	182300	177175	161942	72356	1	54393	209.1635:307081 210.16685:23492 211.17021:0
PI-Cer(d20:1/14:0)	58128	157870	379066	135162	1304418	1264076	1039825	521415	1134404	210.12405:21002 211.1274:0 212.13076:0
PC(18:3(9Z,12Z,15Z)/18:2(9Z,12Z))	5479102	2113661	6639080	9170247	20810990	18451272	20064738	9426198	19920944	212.06912:3840 213.07247:0 214.07583:0
PC(18:2(9Z,12Z)/18:2(9Z,12Z))	2942970	927298	3011068	265256	6263066	2634492	7725043	3157374	4249212	213.07254:61120 214.07589:0 215.07925:0
PC(18:2(9Z,12Z)/18:1(9Z))	344876	173256	2734459	51672	127339	116134	288296	125060	200775	215.01431:19887 216.01766:0 217.02102:0
PC(18:1(9Z)/18:1(9Z))	3036860	2808943	3262239	575781	713269	752320	22612916	16324700	18014474	215.01442:24675 216.01777:0 217.02113:0
PC(18:2(9Z,12Z)/18:3(9Z,12Z,15Z))	1179253	463966	1479360	2479820	2468120	3207312	3621840	2059831	3550002	217.13165:60609 218.135:0 219.13836:0
Lactosylceramide (d18:1/12:0)	93842	27247	48311	49189	1	1	1	1	1	217.16798:12513 218.17133:0 219.17469:0
PI-Cer(d20:1/16:0)	177716	252472	185417	58667	48440	66793	671302	1356828	1391894	221.19983:183446 222.20318:15749 223.20654:0
Ormocarpin	46963	96876	73648	1	1	1	107213	577172	136554	226.21442:9490 227.21777:0 228.22113:0
Amurensin M;(-)-Amurensin M	602535	315066	567604	1	1	23945	1	1	1	226.215:210418 227.21835:18248 228.22171:0

## Sheet: VIP and LogFC variations
Discriminant compound (from OPLS-DA)	Class	VIP score	cvSE	Log FC ([Lupinus albus] vs [Lupinus cosentinii])	Log FC ([Lupinus albus] vs [Lupinus luteus])	Log FC ([Lupinus cosentinii] vs [Lupinus luteus])
Quinoline	Alkaloids	1.27674	0.26994	-17.8765	-27.6979	-9.82143
Epilupinine	Alkaloids	1.26995	0.308447	-5.81908	-11.1613	-5.34219
Lupinine	Alkaloids	1.26995	0.308447	-5.81908	-11.1613	-5.34219
Gramine	Alkaloids	1.26459	0.293848	-5.9386	-20.1817	-14.2431
13-Hydrxylupanine	Alkaloids	1.24913	0.591065	-1.66809	7.16495	8.83305
11,12-seco-12,13 didehydromultiflorine	Alkaloids	1.24236	0.606035	-3.71712	17.6242	21.3413
11-12-Seco-12,13didechydromulorine	Alkaloids	1.24236	0.606035	-3.71712	17.6242	21.3413
5,dehydrolupanine	Alkaloids	1.24236	0.606035	-3.71712	17.6242	21.3413
Multiflorine	Alkaloids	1.24236	0.606035	-3.71712	17.6242	21.3413
(+)-Ammodendrine;(+)-Spherocarpine	Alkaloids	1.23634	0.313057	-0.627527	-3.77476	-3.14723
(+)-Epilupinine-N-oxide;Epilupinine N-oxide	Alkaloids	1.21348	0.677125	-19.0127	-6.13795	12.8748
(-)-Anagyrine;Anagyrine	Alkaloids	1.2095	0.868429	-2.66703	17.2756	19.9426
Sparteine	Alkaloids	1.19626	0.262041	24.7245	0.0633176	-24.6612
(-)-(trans-4'-alpha-L-Rhamnosyloxy-3'-methoxycinnamoyl)epilupinine	Alkaloids	1.18278	0.276394	-20.5915	-22.1362	-1.54469
Lusitanine	Alkaloids	1.15766	0.235814	21.7048	0.578946	-21.1259
Ammodendrine	Alkaloids	1.15426	0.237969	21.7048	0.611197	-21.0936
5alpha-Methyleduardinine	Alkaloids	1.13483	0.811735	-9.86063	-20.6501	-10.7895
Aphillidine	Alkaloids	1.10923	0.201799	25.5631	25.5735	0.0104974
17-oxosparteine	Alkaloids	1.10859	0.242149	3.69928	4.98328	1.28399
Allomatrine	Alkaloids	1.10859	0.242149	3.69928	4.98328	1.28399
Alpha-Isolupanine	Alkaloids	1.10859	0.242149	3.69928	4.98328	1.28399
Aphlline	Alkaloids	1.10859	0.242149	3.69928	4.98328	1.28399
Lupanine	Alkaloids	1.10859	0.242149	3.69928	4.98328	1.28399
Matrine	Alkaloids	1.10859	0.242149	3.69928	4.98328	1.28399
Sophoridine	Alkaloids	1.10859	0.242149	3.69928	4.98328	1.28399
13 alphahydroxymultiflorine	Alkaloids	1.10776	0.244497	3.63382	24.1131	20.4793
Oxolupanine	Alkaloids	1.10776	0.244497	3.63382	24.1131	20.4793
Albine	Alkaloids	1.10733	0.215185	25.4661	18.2846	-7.18148
Angustifoline	Alkaloids	1.10353	0.272058	18.1209	24.7489	6.62799
Camoensidine	Alkaloids	1.10353	0.272058	18.1209	24.7489	6.62799
13 alpha angelolyxy lupanine	Alkaloids	1.10301	0.34097	26.3248	6.2661	-20.0587
13 alpha tigloyloxy lupanine	Alkaloids	1.10301	0.34097	26.3248	6.2661	-20.0587
13 alpha tigloyloxy multiflorine	Alkaloids	1.10301	0.34097	26.3248	6.2661	-20.0587
Aloperine	Alkaloids	1.10268	0.359853	22.1494	22.1599	0.0104974
13 alpha valeroloxy lupanine	Alkaloids	1.10125	0.358178	24.3213	24.3318	0.0104974
Retamine	Alkaloids	1.10021	0.23882	8.5519	3.82578	-4.72611
13 alpha propyloxy-lupanine	Alkaloids	1.09859	0.398792	17.2587	17.2692	0.0104974
Hirsutine	Alkaloids	1.09838	0.404299	16.8607	16.8712	0.0104974
(-)-12-Methoxykopsinaline;Kopsinine T	Alkaloids	1.09774	0.369964	21.2756	21.2861	0.0104974
Beta -Isosparteine	Alkaloids	1.08275	0.473776	17.9793	17.9898	0.0104974
Feruloylupanine	Alkaloids	1.07782	0.452298	15.8491	9.48517	-6.36395
(E)-(4-alpha-L-Rhamnosyloxycinnamoyl)epilupinine	Alkaloids	0.99619	1.06547	-22.6148	-25.5372	-2.92235
Cyanidin 3-O-glucosyl-rutinoside	Flavonoids	1.259	0.447522	-0.653054	-18.8596	-18.2066
Apigenin 6-C-glucoside	Flavonoids	1.195	0.419234	-0.603127	18.9846	19.5878
Apigenin 7-O-glucoside	Flavonoids	1.195	0.419234	-0.603127	18.9846	19.5878
Dihydroquercetin 3-O-rhamnoside	Flavonoids	1.195	0.419234	-0.603127	18.9846	19.5878
Kaempferol 3-O-rhamnoside	Flavonoids	1.195	0.419234	-0.603127	18.9846	19.5878
Cyanidin 3-O-xylosyl-rutinoside	Flavonoids	1.14406	0.907545	-0.478689	-1.84272	-1.36403
Formononetin	Flavonoids	1.14015	0.246046	13.2561	0.72931	-12.5268
Quercetin 3-O-glucosyl-xyloside	Flavonoids	1.13878	0.231319	0.215349	12.5808	12.3655
Pelargonidin 3-O-(6''-succinyl-glucoside)	Flavonoids	1.11383	0.152986	19.2382	7.91036	-11.3279
3-Methoxynobiletin	Flavonoids	0.998611	0.269757	6.02341	18.9846	12.9612
Quercetin 4'-O-glucoside	Flavonoids	0.984939	0.305355	0.897776	14.1314	13.2337
Cyanidin 3-O-sambubiosyl 5-O-glucoside	Flavonoids	1.14212	0.910448	-0.493833	-1.78663	-1.29279
Isochamaejasmin	Flavonoids	1.13767	0.492278	2.65864	-0.225271	-2.88391
Amurensin M;(-)-Amurensin M	Flavonoids	1.07344	0.499479	13.358	18.2176	4.85964
Secoisolariciresinol di-O-glucoside	Lignans	1.10969	0.571838	19.8221	-0.406274	-20.2284
PC(18:1(9Z)/18:1(9Z))	Other compounds	1.28423	0.406127	1.51126	-3.27612	-4.78738
2-(2-(2-hydroxyethoxy)ethyl)-2-aza-bicyclo[2.2.1]heptane	Other compounds	1.26912	0.591554	-9.02106	8.98458	18.0056
L-Tryptophan	Other compounds	1.26672	0.343309	8.97098	-3.82418	-12.7952
sn-Glycero-3-phosphocholine	Other compounds	1.21842	0.731535	-1.90918	-0.598433	1.31075
PC(18:3(9Z,12Z,15Z)/18:3(9Z,12Z,15Z))	Other compounds	1.21271	0.390823	-18.0584	-11.2672	6.79114
Choline	Other compounds	1.20295	0.735319	-2.48791	-0.660988	1.82692
PI-Cer(d20:1/16:0)	Other compounds	1.19855	0.6322	1.16488	-3.05977	-4.22465
Aurasperone D	Other compounds	1.12037	0.171293	18.8434	2.1454	-16.698
Norfentanyl	Other compounds	1.10935	0.201734	25.5468	25.5573	0.0104974
Tetrahydrorhom-bifoline	Other compounds	1.10859	0.242149	3.69928	4.98328	1.28399
methoxyfenozide	Other compounds	1.10572	0.336367	18.9549	18.9654	0.0104974
Formebolone	Other compounds	1.10493	0.312619	9.8397	20.1743	10.3346
Kinamycin D	Other compounds	1.10355	0.348617	15.6981	15.7086	0.0104974
Resolvin D5	Other compounds	1.10351	0.353482	21.9835	21.994	0.0104974
3-Phenyl-2-propenenitrile	Other compounds	1.10271	1.03188	-0.653054	-21.8835	-21.2304
di(2-Ethylhexyl) phthalate	Other compounds	1.09887	0.995355	-7.21128	-21.9287	-14.7174
Gibberellin A12;GA12	Other compounds	1.09033	0.436578	18.7856	18.7961	0.0104974
Ethylphosphate	Other compounds	1.08566	0.420374	14.8784	0.0805248	-14.7979
PE(18:3(6Z,9Z,12Z)/18:2(9Z,12Z))	Other compounds	1.08331	0.218558	-13.9102	-14.13	-0.219756
Amantadine	Other compounds	1.06459	0.428417	-21.3826	-20.4003	0.982333
PC(16:0/18:3(9Z,12Z,15Z))	Other compounds	1.06195	1.11019	-4.71799	-0.0744314	4.64356
Clerodendrin H	Other compounds	1.059	0.893503	12.5071	-0.80763	-13.3147
1-phenyl-1-cyclopentanecarboxylic acid 2-[2-(diethylamino)ethoxy]ethyl ester	Other compounds	1.05276	0.909033	1.29494	-0.527082	-1.82203
PC(16:0/18:1(9Z))	Other compounds	1.0522	0.737863	-2.27125	-0.411115	1.86013
Semiplenamide D;(-)-Semiplenamide D	Other compounds	1.04494	1.12736	-20.4275	-0.642557	19.7849
PE(18:2(9Z,12Z)/18:2(9Z,12Z))	Other compounds	1.04354	0.258146	-2.49031	-2.55662	-0.0663173
2-(1-Propenyl)-delta1-piperideine	Other compounds	1.03098	0.490402	-17.599	-10.9383	6.66075
Indole-3-acrylic acid	Other compounds	1.03051	0.606602	-12.7644	-20.0531	-7.28867
LysoPC(18:1(11Z))	Other compounds	1.02502	0.682665	3.20925	3.52406	0.314816
L-Valinol	Other compounds	1.01595	0.352864	-2.97059	-2.1804	0.790195
LysoPE(18:1(9Z)/0:0)	Other compounds	1.01426	0.701143	1.82011	1.89741	0.0772985
(E)-Piperolein A	Other compounds	1.00769	1.23155	-20.1575	-14.3995	5.75801
Cellobiose	Other compounds	1.00631	0.240087	0.448273	2.42384	1.97557
Hippuristerone H;(+)-Hippuristerone H	Other compounds	0.999165	0.750771	16.7652	16.7757	0.0104974
Salmeterol	Other compounds	0.990639	0.725633	19.852	19.8625	0.0104974
3-Hydroxyirisquinone;5-Hydroxyirisquinone	Other compounds	0.979233	1.10454	-7.82288	-22.5074	-14.6846
Carnosic acid	Other polyphenols	1.29215	0.389025	12.4607	-9.33396	-21.7947
5-Heptadecylresorcinol	Other polyphenols	1.29028	0.431561	-8.41848	12.6947	21.1132
Carvacrol	Other polyphenols	1.28195	0.528258	-6.46588	18.1461	24.612
Thymol	Other polyphenols	1.28195	0.528258	-6.46588	18.1461	24.612
5-Tricosylresorcinol	Other polyphenols	1.22793	0.577911	-6.90347	-22.7829	-15.8794
5-Tricosenylresorcinol	Other polyphenols	1.18828	0.773999	-0.653054	-19.5978	-18.9447
4-Vinylphenol	Other polyphenols	1.17374	0.156354	18.6651	0.529495	-18.1356
Phenol	Other polyphenols	1.11119	0.209087	20.6106	20.6211	0.0104974
4-Vinylsyringol	Other polyphenols	1.07024	0.367977	18.0207	18.0312	0.0104974
p-HPEA-AC	Other polyphenols	1.07024	0.367977	18.0207	18.0312	0.0104974
Occidentoside	Other polyphenols	1.11553	0.13887	4.1345	1.81286	-2.32164
1,2-Disinapoylgentiobiose	Phenolic acids	1.29555	0.556006	16.4056	-2.23925	-18.6448
1,5-Dicaffeoylquinic acid	Phenolic acids	1.13831	0.266128	0.174236	12.3605	12.1863
3,4-Dicaffeoylquinic acid	Phenolic acids	1.13831	0.266128	0.174236	12.3605	12.1863
3,5-Dicaffeoylquinic acid	Phenolic acids	1.13831	0.266128	0.174236	12.3605	12.1863
4,5-Dicaffeoylquinic acid	Phenolic acids	1.13831	0.266128	0.174236	12.3605	12.1863
Cinnamoyl glucose	Phenolic acids	1.11017	0.202422	21.475	21.4855	0.0104974
Cinnamic acid	Phenolic acids	1.02876	0.485466	17.9373	6.36351	-11.5737
3,4-Diferuloylquinic acid	Phenolic acids	1.01544	1.22235	-1.62491	0.731744	2.35666
3,5-Diferuloylquinic acid	Phenolic acids	1.01544	1.22235	-1.62491	0.731744	2.35666
1,2'-Disinapoyl-2-feruloylgentiobiose	Phenolic acids	1.01458	1.08503	-1.01899	-0.271751	0.74724
1,3-Dicaffeoylquinic acid	Phenolic acids	1.13831	0.266128	0.174236	12.3605	12.1863
Dicaffeoylquinic acid	Phenolic acids	1.13831	0.266128	0.174236	12.3605	12.1863

## Sheet: Pearson's correlations
	DPPH	ABTS	CUPRAC	FRAP	Phospho-	Metal chelating	AChE	BChE	Tyrosinase	Amylase
					molybdenum
Anthocyanins	ns	ns	ns	ns	ns	0.677*	ns	-0.715*	ns	ns
Flavones	ns	ns	0.854**	0.722**	ns	ns	ns	ns	ns	0.752*
Lignans	ns	0.691*	ns	ns	ns	ns	ns	0.716*	-0.789**	-0.854**
Tyrosol equivalents	0.835**	ns	0.782*	0.846**	ns	ns	0.807**	ns	ns	0.773*
Phenolic acids	ns	0.905**	ns	ns	0.899**	-0.705*	ns	0.873**	ns	ns
Total phenolics	ns	0.948**	ns	ns	0.697*	ns	ns	0.950**	-0.752*	-0.678*
Total flavonoids	ns	-0.786*	ns	ns	ns	ns	ns	-0.821**	0.893**	0.838**
Total alkaloids	-0.758*	ns	-0.738*	-0.834**	ns	ns	ns	ns	ns	-0.751*
ns = not significant; * = p<0.05; ** = p<0.01.
